# Supplementary material for: Fatty Acid Composition and Bioactive Profiles in the Aerial Parts of Cannabis sativa
Source: Molecules. 2025 Apr 27;30(9):1947. doi: 10.3390/molecules30091947 (PMC12073161; doi:10.3390/molecules30091947)
Supplement: Supplementary file 1 [file molecules-30-01947-s001.zip]

Archive with 1 entries (1 files):
- molecules-3553055-supplementary.pdf
